# Supplementary material for: Candidate genes for alcohol preference identified by expression profiling in alcohol-preferring and -nonpreferring reciprocal congenic rats
Source: Genome Biol. 2010 Feb 3;11(2):R11. doi: 10.1186/gb-2010-11-2-r11 (PMC2872871; doi:10.1186/gb-2010-11-2-r11)
Supplement: Additional file 1 — Supplemental data of expression profiling in alcoholpreferring and non-preferring reciprocal congenic rats. [file gb-2010-11-2-r11-S1.xls]

## Sheet: Table S1
Table S1: Cis-regulated probe sets that were significantly different between iP and P.NP
				Ratio of Expression
Probe set	UniGene ID	Gene Symbol	Gene Description	Nucleus Accumbens	Amygdala	Frontal Cortex	Hippo-campus	Caudate Putamen	Average expression*
1389622_at	Rn.14686	RGD1565889	similar to citrin (predicted)					1.12
1395920_at	Rn.106000	Tmem106b	transmembrane protein 106B	1.12					[1.03]
1378482_at	Rn.18295	Mdfic	MyoD family inhibitor domain containing (predicted)				-1.5
1383401_at	Rn.44847	LOC500040	similar to Testis derived transcript		[-1.06]	[-1.07]		[-1.13]	-1.07
1393281_at	Rn.203764	---	0.6 kb at 5' side of caveolin 1 beta isoform		-1.12
1392925_at	Rn.203764	ST7	suppression of tumorigenicity 7						-1.04
1394361_a_at	Rn.203764	Wnt2	wingless-related MMTV integration site 2					-1.26
1384960_at	Rn.124539	Cftr	cystic fibrosis transmembrane conductance regulator homolog			1.12
1388772_at	Rn.14059	Lsm8	LSM8 homolog, U6 small nuclear RNA associated (S. cerevisiae) (predicted)						1.03
1396667_at	Rn.51596	---	1.8 kb at 5' side of inhibitor of growth family, member 3					1.09	[1.03]
1392074_at	Rn.32719	LOC500046	similar to hypothetical protein FLJ21986	1.32	ND		[-1.15]	ND
1390865_at	Rn.91746	RGD1559440	similar to Ca2+-dependent activator for secretion protein 2 (predicted)					-1.18
1376124_at	Rn.11866	Wasl	Wiskott-Aldrich syndrome-like (human)			1.1		[1.10]
1399134_at	Rn.138054	LOC500054	similar to POT1-like telomere end-binding protein	-1.13	-1.13	-1.07	-1.13		-1.1
1386777_at	Rn.138054	LOC500054	similar to POT1-like telomere end-binding protein	[-1.1]			-1.19		-1.1
1390624_at	Rn.20360	RGD1559885	similar to hypothetical gene supported by BC063892 (predicted)					1.15	1.05
1396099_at	Rn.1696	RGD1560915	similar to Hypothetical protein MGC30714 (predicted)	1.09
1370143_at	Rn.44429	Smo	smoothened homolog (Drosophila)	ND		1.11	ND
1396623_at	Rn.210633	Nrf1	Nuclear respiratory factor 1 (predicted)		[-1.17]				-1.07
1393397_at	Rn.101694	Cpa2	carboxypeptidase A2 (pancreatic) (predicted)		[-1.08]		[-1.08]		-1.07
1382865_at	Rn.162740	Tsga14	testis specific, 14	-1.13					-1.07
1382409_at	Rn.162740	Tsga14	testis specific, 14						-1.07
1378583_at	Rn.216502	RGD1566215	similar to Coatomer gamma-2 subunit (predicted)	-1.14			[-1.15]		-1.06
1383828_at	Rn.204932	Tsga13	Testis specific gene A13 (predicted)	-1.45	-1.25	-1.19	-1.57	-1.26	-1.34
1382571_at	Rn.54842	---	4.7 kb at 5' side of muskelin 1, intracellular mediator containing kelch motifs						-1.05
1369895_s_at	Rn.162741	Podxl	podocalyxin-like						1.03
1378956_at	Rn.169275	---	Intron of plexin A4	2.16	1.55	1.73	1.95	2.28	1.91
1381249_at	Rn.169275	Plxna4	Intron of plexin A4 (predicted)	1.35	ND	ND	1.29	1.44	1.29
1389291_at	Rn.106389	Chchd3	coiled-coil-helix-coiled-coil-helix domain containing 3 (predicted)		-1.09	-1.06	-1.11	[-1.05]	-1.08
1378824_at	Rn.15216	---	4.8Kb at 3' side of similar to solute carrier family 35, member B4	1.09	[1.06]	1.1		1.09	1.07
1367734_at	Rn.107801	Akr1b1	aldo-keto reductase family 1, member B1 (aldose reductase)	1.22	1.12	1.27	1.16	1.25	1.2
1395190_at	Rn.8475	Akr1b10	aldo-keto reductase family 1, member B10 (aldose reductase)	1.55	1.28	1.21	1.34	1.23	1.32
1382034_at	Rn.8475	---	1.7 kb at 5' side of aldo-keto reductase family 1, member B10 (aldose reductase)	-1.41	1.19		-1.17	1.12
1368569_at	Rn.32702	Akr1b7	aldo-keto reductase family 1, member B7	1.81	ND	ND	ND	1.5	ND
1383551_at	Rn.204528	Bpgm	2,3-bisphosphoglycerate mutase	1.14	1.12	1.13	1.14	1.1	1.13
1388544_at	Rn.204528	Bpgm	2,3-bisphosphoglycerate mutase	1.1	1.09	1.11	1.1	1.08	1.1
1390042_at	Rn.203463	MGC109491	similar to 1110007F12Rik protein	1.38	[1.21]	1.14	[1.11]	1.27	1.22
1383598_at	Rn.23670	---	WD repeat domain 91 (Wdr91)	1.3	1.33	1.47	1.5	1.46	1.41
1378125_at	Rn.23313	---	0.5 kb at 3' side of similar to HSPC049 protein	1.46	1.32	1.35	1.42	1.42	1.4
1373746_at	Rn.158722	RGD1306697	similar to HSPC049 protein (predicted)	-1.3	-1.21	-1.2	-1.26	-1.18	-1.23
1373190_at	Rn.203387	Cnot4	CCR4-NOT transcription complex, subunit 4				[1.07]		1.03
1376722_at	Rn.23694	Nup205	nucleoporin 205kDa (predicted)		-1.09				[-1.03]
1388441_at	Rn.64564	LOC683960	hypothetical protein LOC683960		-1.1	-1.05	-1.08		-1.05
1377890_at	Rn.41920	---	4.9Kb at 3' side of solute carrier family 13 (sodium/sulfate symporters), member 4	1.22	1.17	1.16	1.14	1.19	1.18
1390532_at	Rn.12277	---	0.4Kb at 3' side of solute carrier family 13 (sodium/sulfate symporters), member 4		[-1.27]		-3.19	[-1.36]	-1.4
1392510_at	Rn.23539	RGD1308013	similar to hypothetical protein B230314O19 (predicted)	1.78	1.22		1.15		1.25
1391721_at	Rn.19506	---	CDNA clone IMAGE:7103416-2.5 Kb at 5' side of cholinergic receptor, muscarinic 2	-2.91	-1.55	-1.82	-1.71	-1.88	-1.92
1379480_at	Rn.52190	Dgki	diacylglycerol kinase, iota	1.23	1.13	1.17	1.26	1.25	1.21
1395107_at	Rn.211598	---	Intron of Dgki	-1.15			[1.10]
1380071_at	Rn.12674	Parp12	poly (ADP-ribose) polymerase family, member 12 (predicted)		[-1.1]				-1.05
1393783_at	Rn.198148	---	Similar to contactin associated protein-like 2 isoform a	1.13				[1.12]	1.07
1390393_at	Rn.38809	---	5 kb at 5' side of similar to contactin associated protein-like 2 isoform a		[-1.08]	-1.16			-1.06
1388855_at	Rn.68078	Cul1	cullin 1 (predicted)	[1.06]				[1.04]	1.04
1395543_at	Rn.168608	LOC312299	Similar to Enhancer of zeste homolog 2 (ENX-1)	-1.14	ND	-1.13			-1.09
1370007_at	Rn.39305	Pdia4	protein disulfide isomerase associated 4	1.24	1.34	[1.14]		1.36	1.22
1397447_at	Rn.141456	RGD1562129	similar to zinc finger protein 398 (predicted)						-1.05
1385145_at	Rn.199901	---	Transcribed locus	-1.13	-1.13		-1.15	[-1.10]	-1.11
1380094_a_at	Rn.204902	Zfp212	Zinc finger protein 212	1.3	1.22	1.21	1.28	1.43	1.29
1390625_at	Rn.40681	RGD1304879	similar to Zinc finger protein 398 (Zinc finger DNA binding protein p52/p71)	1.27	1.43	1.33	1.3	1.46	1.36
1377600_at	Rn.20401	RGD1566056	similar to KIAA1285 protein (predicted)		[1.08]	1.09	1.13		1.08
1375914_at	Rn.3134	Krba1	KRAB-A domain containing 1	[-1.07]				[-1.06]	-1.06
1391507_at	Rn.27249	LOC500110	similar to zinc finger protein EZI					1.17	1.05
1385542_at	Rn.153877	LOC681217	Similar to zinc finger protein 316						1.05
1371691_at	Rn.28532	Rarres2	retinoic acid receptor responder (tazarotene induced) 2			-1.16	-1.23		-1.08
1394942_at	Rn.43421	---	13.9 kb at 3' side of replication initiator 1	-1.12	ND	ND			ND
1376401_at	Rn.7709	Repin1	Replication initiator 1	1.16	1.12	1.19	1.13	1.18	1.15
1377286_at	Rn.198155	Gimap4	GTPase, IMAP family member 4	1.25	[1.09]	1.13		ND	1.12
1380617_at	Rn.83549	Gimap5	GTPase, IMAP family member 5		-1.18		[-1.11]		-1.08
1368840_at	Rn.26876	Lr8	LR8 protein	1.11					1.07
1394585_at	Rn.205012	RGD1562563	Similar to RIKEN cDNA G430041M01 (predicted)		-1.51
1382755_at	Rn.201655	---	transformer-2 alpha	-1.13	[1.11]		[1.13]		1.06
1385139_at	Rn.161839	LOC500118	similar to RIKEN cDNA D330028D13		-1.13	ND	1.2
1387154_at	Rn.9714	Npy	neuropeptide Y			[-1.11]		[-1.08]	-1.08
1380062_at	Rn.49269	Mpp6	membrane protein, palmitoylated 6 (MAGUK p55 subfamily member 6) (predicted)						1.06
1383324_at	Rn.49269	Mpp6	membrane protein, palmitoylated 6 (MAGUK p55 subfamily member 6) (predicted)			1.11	1.1		1.07
1397419_at	Rn.49269	Mpp6	membrane protein, palmitoylated 6 (MAGUK p55 subfamily member 6) (predicted)	[1.12]		1.18	1.14		1.09
1397949_at	Rn.208519	Mpp6	Membrane protein, palmitoylated 6 (MAGUK p55 subfamily member 6) (predicted)	1.16		1.15	1.15		1.1
1398627_at	Rn.203017	Mpp6	Membrane protein, palmitoylated 6 (MAGUK p55 subfamily member 6) (predicted)			1.09	[1.07]		1.05
1393719_at	Rn.61986	---	Transcribed locus	-1.15			[-1.10]	[-1.15]	-1.09
1384136_at	Rn.205820	RGD1564287	similar to mKIAA0704 protein (predicted)			-1.15	-1.12	-1.15	-1.11
1378543_at	Rn.219342	Hnrpa2b1	heterogeneous nuclear ribonucleoprotein A2/B1 (predicted)	-1.26	-1.31	-1.17	-1.16	-1.19	-1.22
1373540_at	---	Hnrpa2b1	heterogeneous nuclear ribonucleoprotein A2/B1 (predicted)/LOC685548					1.09
1398883_at	---	Hnrpa2b1	heterogeneous nuclear ribonucleoprotein A2/B1 (predicted)						1.03
1371395_at	---	Cbx3	chromobox homolog 3 (HP1 gamma homolog, Drosophila)		-1.07			[-1.05]	-1.04
1379275_at	Rn.44192	Snx10	sorting nexin 10	1.67	2.18	1.94	1.69	2.02	1.89
1383585_s_at	Rn.203366	---	1.5kb down stream of sorting nexin 10		-1.1	-1.12			-1.09
1377198_at	Rn.12934	---	2Kb at 3' side of src family associated phosphoprotein 2	-1.16	-1.23	[-1.1]	-1.1		-1.12
1369979_at	Rn.162747	Scap2	src family associated phosphoprotein 2	-1.11	-1.2				-1.07
1388118_at	Rn.73	Hibadh	3-hydroxyisobutyrate dehydrogenase		[-1.07]	[-1.05]	[-1.05]	[-1.06]	-1.05
1378742_at	Rn.161004	LOC685879	Similar to Juxtaposed with another zinc finger protein 1	1.92	2.05	2.11	1.85	1.83	1.95
1378754_at	Rn.16196	---	213 kb at 5' side of similar to Juxtaposed with another zinc finger protein 1						-1.04
1390618_at	Rn.210135	RGD1566107_ predicted	Similar to cAMP responsive element binding protein 5 (predicted)	[-1.11]	ND	ND			-1.07
1380287_at	Rn.210235	RGD1566107_ predicted	similar to cAMP responsive element binding protein 5 (predicted)	-1.26		-1.11	-1.16		-1.13
1397429_at	---	---	1Kb at 5' side of similar to cAMP responsive element binding protein 5 isoform alpha	-1.26					[-1.06]
1389761_at	Rn.67006	---	3 kp at 5' side of similar to cAMP responsive element binding protein 5 isoform alpha	[-1.09]			[-1.12]		-1.06
1379629_at	Rn.156475	---	4.7 kb at 5' side of similar to cAMP responsive element binding protein 5 isoform alpha	-1.4	-1.38	-1.34	-1.42	-1.41	-1.39
1378645_at	Rn.147493	---	6kb at 5' side of similar to cAMP responsive element binding protein 5 isoform alpha	-1.2	-1.3		-1.24		-1.18
1376800_at	Rn.163688	---	Transcribed locus				-1.09	[1.14]
1395519_at	Rn.92940	MGC95152	similar to B230212L03Rik protein			-1.18
1392812_at	---	---	---	ND		1.11	[1.09]		[1.04]
1388715_at	Rn.3338	Gars	glycyl-tRNA synthetase		[-1.06]			-1.09	-1.04
1392541_at	Rn.129060	Ggct	Gamma-glutamyl cyclotransferase	-1.28	-1.34	-1.26	-1.18	-1.33	-1.28
1398107_at	Rn.129060	Ggct	Gamma-glutamyl cyclotransferase			-1.17		-1.15	-1.1
1369625_at	Rn.1618	Aqp1	aquaporin 1		[-1.21]		[-3.16]	ND	-1.36
1387302_at	Rn.88408	Adcyap1r1	adenylate cyclase activating polypeptide 1 receptor 1			-1.27
1393408_at	Rn.84947	RGD1562793	similar to NEX-1 (predicted)			-1.17		-1.32	[-1.07]
1394973_at	Rn.211306	Pde1c	Phosphodiesterase 1C		[1.14]			1.37	1.11
1375640_at	Rn.105976	Fkbp9	FK506 binding protein 9	1.23		[1.15]			1.08
1373412_at	Rn.36789	Nt5c3	5'-nucleotidase, cytosolic III (predicted)		-1.08	-1.1			-1.06
1388493_at	Rn.154707	RGD1306494_ predicted	similar to Expressed sequence AW146242 (predicted)			-1.1	[-1.05]	-1.11	-1.07
1383276_at	Rn.104463	Lancl2	LanC (bacterial lantibiotic synthetase component C)-like 2 (predicted)					-1.12
1399130_at	Rn.204281	LOC502782	similar to RIKEN cDNA 2610022G08						1.03
1396215_at	Rn.20423	LOC502782	Similar to RIKEN cDNA 2610022G08					-1.14	-1.06
1394939_at	Rn.164392	Ppm1k	protein phosphatase 1K (PP2C domain containing) (predicted)	-2.05	-1.74	-2.79	-1.86	-2.39	-2.13
1392921_at	Rn.164392	Ppm1k	Protein phosphatase 1K (PP2C domain containing) (predicted)	-1.21	[-1.07]	-1.12	-1.14	-1.15	-1.14
1388778_at	Rn.17629	---	3.6 kb at 5' side of similar to protein phosphatase 1K (PP2C domain containing)	-1.27	-1.27	-1.18	-1.22	-1.22	-1.23
1367977_at	Rn.1827	Snca	synuclein, alpha			-1.1	[1.07]	-1.12	[-1.03]
1385271_at	Rn.148832	RGD1565731	Similar to KIAA1680 protein (predicted)				-1.2	[-1.09]	-1.08
1387482_at	Rn.10046	---	0.76kb at 5' side of of Grid2 (Glutamate receptor, ionotropic, delta 2)			-1.16	-1.14		-1.1
1391945_at	Rn.210095	---	intron of Grid2	2.37	2.01	1.54	1.88	2.61	2.05
1393607_at	Rn.204738	---	1.5Kb at 5' side of Grid2	-1.13	-1.27	-1.17	-1.12		-1.14
1377739_at	Rn.198679	Gng12	guanine nucleotide binding protein (G protein), gamma 12		-1.11				[-1.04]
1379573_at	---	---	---	-1.11	[-1.11]				-1.05
1397578_at	Rn.203854	Smyd1	SET and MYND domain containing 1 (predicted)					-1.13
1373886_at	Rn.11891	---	2.3Kb at 5' side: similar to receptor expression enhancing protein 1					-1.08
1389344_at	Rn.50051	Usp39	ubiquitin specific protease 39 (predicted)						-1.02
1398840_at	Rn.22616	Vamp5	vesicle-associated membrane protein 5				-1.11
1369970_at	Rn.82672	Vamp8	vesicle-associated membrane protein 8	[1.12]			-1.17
1397694_at	Rn.203170	Rbed1	RNA binding motif and ELMO domain 1	[1.08]			-1.09
1382558_at	Rn.33103	Tcf3	transcription factor 3 (predicted)		1.1				1.05
1367655_at	Rn.5983	Tmsb10	thymosin, beta 10			-1.12
1389557_at	Rn.198161	Tex261	testis expressed gene 261						-1.04
1390508_at	Rn.1589	---	Transcribed locus					[1.05]	1.02
1394975_at	Rn.15272	Zfml	zinc finger, matrin-like (predicted)	-1.11
1373764_at	Rn.15272	Zfml	zinc finger, matrin-like (predicted)	-1.11
1384392_at	Rn.19898	Cyp26b1	cytochrome P450, family 26, subfamily b, polypeptide 1			-1.32			[-1.10]
1379610_at	Rn.64135	---	30 kb bp at 3' side of similar to Sepiapterin reductase (SPR)		1.19	[1.14]	1.24		1.1
1370884_at	Rn.6658	Spr	sepiapterin reductase		-1.14	-1.23		-1.19	-1.12
1377155_at	Rn.145636	---	Transcribed locus			1.13		1.14	1.08
1368208_at	Rn.3643	Cml1	camello-like 1				[1.08]		1.04
1387450_at	Rn.9952	Tgfa	transforming growth factor alpha				[-1.08]	1.15
1372167_at	Rn.2397	Snrpg	Small nuclear ribonucleoprotein polypeptide G					1.13	1.04
1386257_at	Rn.16559	---	2.4 kb at 5' side: cytotoxic granule-associated RNA binding protein 1		-1.08				-1.06
1394153_at	Rn.16559	---	2.4 kb at 5' side: cytotoxic granule-associated RNA binding protein 1		1.24	1.41	[1.21]	1.34	1.26
1374100_at	Rn.8384	---	hypothetical protein LOC684976 // similar to MAD protein (MAX dimerizer) (MAX dimerization protein 1)					1.1	1.03
1372348_at	Rn.203307	Rpl22	Ribosomal protein L22				-1.1
1393737_at	Rn.20773	RGD1311934	similar to RIKEN cDNA 1810036H07 (predicted)		ND		ND	-1.16
1388940_at	Rn.22776	RGD1562105	similar to Rho-GTPase-activating protein 25 (predicted)			-1.09
1397005_at	Rn.208083	Podxl2	Podocalyxin-like 2 (predicted)	-1.19
1383373_at	Rn.11733	---	Transcribed locus, strongly similar to XP_001076260.1 similar to ZXD family zinc finger C isoform 1 [Rattus norvegicus]		[1.07]	1.1		1.09	1.08
1368249_at	Rn.22556	Klf15	Kruppel-like factor 15	[1.09]		1.11	[1.06]	1.12	1.08
1381396_s_at	Rn.22556	Klf15	Kruppel-like factor 15			[1.10]	[1.09]		1.08
1367919_at	Rn.3189	Pom210	nuclear pore membrane glycoprotein 210	-1.09					-1.03
1398645_at	Rn.50938	---	1.4 kb at 3' side of similar to wingless-related MMTV integration site 7A isoform 1				-1.08
1374531_at	Rn.163580	---	Transcribed locus					1.13	[1.03]
1390996_at	Rn.172475	Zfyve20	zinc finger, FYVE domain containing 20 (predicted)						1.02
1376481_at	Rn.162758	Adamts9	A disintegrin-like and metalloprotease (reprolysin type) with thrombospondin type 1 motif, 9 (predicted)	1.16		1.22	1.3	1.27	1.2
1376747_at	Rn.201797	---	Transcribed locus, moderately similar to XP_520680.2 membrane associated guanylate kinase, WW and PDZ domain containing 1 [Pan troglodytes]		-1.11	-1.25		-1.2	-1.09
1381871_at	Rn.201838	---	Transcribed locus		1.21	1.28	1.31	1.19	1.18
1384504_at	Rn.95239	---	4.5 kb at 3' side of hypothetical protein LOC500261		1.15	1.16	1.2		1.13
1396872_at	Rn.95239	---	hypothetical protein LOC500261					[-1.12]	-1.06
1397438_at	Rn.95239	---	hypothetical protein LOC500261		1.26	ND	1.26	1.17	1.18
1381853_at	---	---	Intron of Plxna4_predicted	[-1.17]			-1.19807		-1.1797
1368378_at	Rn.2328	Aldh1l1	aldehyde dehydrogenase 1 family, member L1				1.10311		1.06034
1392627_x_at	Rn.158704	---	Endogenous retrovirus mRNA, partial sequence-12kp awaw from N-acetyltransferase 8 (camello like)						1.05436
1372345_at	---	---	intron 20 of similar to Coatomer gamma-2 subunit (Gamma-2 coat protein) (Gamma-2 COP) (predicted)				-1.1681		-1.0756
1391305_at	---	---	Intron 20 of similar to Coatomer gamma-2 subunit (Gamma-2 coat protein) (Gamma-2 COP) (predicted)		-5.6598	-9.54456	-1.206	-4.05004	-3.19199
1395714_at	---	---	Intron 20 of similar to Coatomer gamma-2 subunit (Gamma-2 coat protein) (Gamma-2 COP) (predicted)	-3.96689	-28.2872	-31.3555	-4.57101	-20.1332	-12.649
1397034_at	Rn.208740	---	intron 9 of coatomer gamma-2 subunit		1.41917	1.51634	[1.06]	1.56642	1.32149
1389031_at	Rn.216502	RGD1566215	similar to Coatomer gamma-2 subunit (Gamma-2 coat protein) (Gamma-2 COP) (predicted)				1.04686		1.03395
1383058_at	Rn.4287	---	Transcribed locus-27Kb to Pdia4	-1.33496	-1.49326	-1.38642	-1.49581	-1.37485	-1.41555
1370205_at	Rn.45744	Slco1c1	solute carrier organic anion transporter family, member 1c1						-1.06
1382902_at	Rn.107120	Herc6	potential ubiquitin ligase				1.38		1.19
1383419_at	Rn.22819	Lhfpl3	lipoma HMGIC fusion partner-like 3						-1.09
1393836_at	Rn.207359	Mitf	microphthalmia-associated transcription factor						-1.1
1395620_at	Rn.162728	Fam133b	family with sequence similarity 133, member B						1.05

## Sheet: Table S2
Table S2: Trans-regulated probe sets that were significantly different between iP and P.NP
					Ratio of Expression
Probe set	UniGene ID	Gene Symbol	Gene Description	Chr.	Nucleus Accumbens	Amygdala	Frontal Cortex	hippo-campus	Caudate Putamen	Average expression*
1372462_at	Rn.203063	Acat2	acetyl-Coenzyme A acetyltransferase 2	1						-1.05
1368342_at	Rn.11106	Ampd3	adenosine monophosphate deaminase 3	1					[1.14]	1.05
1372069_at	Rn.86207	Ankrd15	ankyrin repeat domain 15	1				[-1.12]		-1.05
1387009_at	Rn.6037	Capn1	calpain 1	1						1.06
1374034_at	Rn.14865	Cars	cysteinyl-tRNA synthetase (predicted)	1						-1.03
1374656_at	Rn.6753	Exoc3	exocyst complex component 3	1						-1.05
1379334_at	Rn.17101	Gldc	Glycine decarboxylase (predicted)	1	-1.19	ND	ND			ND
1384423_at	Rn.198015	LOC365090	similar to 5-nucleotidase, cytosolic II	1						1.1
1391413_at	Rn.198015	LOC365090	similar to 5-nucleotidase, cytosolic II	1						1.08
1385777_at	---	LOC681647	similar to F43G9.2	1						-1.05465
1368554_at	Rn.10130	Pnlip	pancreatic lipase	1	-1.18			[-1.15]		-1.13
1372133_at	Rn.3271	Rras2	related RAS viral (r-ras) oncogene homolog 2	1						-1.05
1382058_at	Rn.3271	Rras2	related RAS viral (r-ras) oncogene homolog 2	1						-1.05
1371830_at	Rn.9014	Sae1	SUMO1 activating enzyme subunit 1	1						-1.03
1384141_at	Rn.33974	Zfp84	zinc finger protein 84 (predicted)	1					1.12	1.06
1380003_at	Rn.154019	---	2.2kb at 3' side of similar to Regulator of G-protein signaling 17 (RGS17)	1					-1.13
1374850_at	Rn.154027	---	181Kb to gamma-aminobutyric acid (GABA) A receptor, gamma 3	1						1.12
1385591_at	Rn.160274	---	0.57kb at 5' side of fibronectin type 3 and ankyrin repeat domains 1 (predicted)	1					1.26
1395030_at	Rn.19481	---	Kruppel-like factor 9	1						1.07
1381854_at	Rn.199699	---	8.7kb at 5' side of similar to Membrane-spanning 4-domains subfamily A, member 8A (CD20 antigen-like 5)	1						1.08
1376226_at	Rn.203703	---	11kb at 3' side: similar to acetyl-Coenzyme A acetyltransferase 2	1					[1.11]	1.07453
1375963_at	Rn.259	---	2.0kb at 3' side of C-terminal binding protein 2	1						1.05
1395666_at	Rn.37510	---	8.8kb at 5' side of Max interacting protein 1	1						1.08
1389006_at	Rn.4301	---	4.1kb at 3' side of similar to deltex 4 homolog	1						-1.09
1390177_at	Rn.6397	---	36kb at 5' side of B/K protein	1			-1.15	[-1.22]		-1.14
1398538_at	Rn.22147	Abhd8	abhydrolase domain containing 8 (predicted)	2			-1.45
1399020_at	Rn.136895	Fam40a	family with sequence similarity 40, member A	2						-1.05
1370454_at	Rn.37500	Homer1	homer homolog 1 (Drosophila)	2						-1.18258
1371444_at	Rn.1448	Lass2	Longevity assurance homolog 2 (S. cerevisiae)	2				-1.13		[-1.04]
1373491_at	---	LOC684536	similar to Glucosylceramidase precursor (Beta-glucocerebrosidase) (Acid beta-glucosidase) (D-glucosyl-N-acylsphingosine glucohydrolase)	2					[-1.10]	-1.03306
1374495_at	Rn.2120	Lrba	LPS-responsive beige-like anchor (predicted)	2					1.11
1398387_at	Rn.20514	MGC72614	hypothetical LOC310540	2						-1.11
1370968_at	Rn.2411	Nfkb1	nuclear factor of kappa light polypeptide gene enhancer in B-cells 1, p105	2						-1.05
1371659_at	Rn.162614	Rhoc	ras homolog gene family, member C (predicted)	2						-1.05
1388777_at	Rn.3264	Ssr3	signal sequence receptor, gamma	2						1.03
1388268_at	Rn.37575	Tpm3	tropomyosin 3, gamma	2	-1.21	ND	ND			ND
1368105_at	Rn.5872	Tspan2	tetraspanin 2	2						-1.08
1372318_at	Rn.147228	---	4.6Kb at 5' side of ELOVL family member 6, elongation of long chain fatty acids	2						-1.06
1379468_at	Rn.148577	---	4.1kbat 5' side of similar to leucine rich repeat containing 40	2						1.04
1373082_at	Rn.164219	---	2.8kb at 3' side of protein kinase inhibitor, alpha	2						1.04
1376219_at	Rn.164557	---	1.2kb at 3' side of similar to Probable phospholipid-transporting ATPase ID (ATPase class I type 8B member 2)	2						1.04
1383334_at	Rn.165170	---	3.0kb at 3' side of G protein-coupled receptor 160	2	-1.21
1379776_at	Rn.168897	---	2.2kb at 5' side of similar to T06D8.1a	2						1.06
1382827_at	Rn.199401	---	1.0Kb at 3' side of cyclin A1 (predicted)	2						1.06
1382746_s_at	Rn.207980	---	Alpha-kinase 1 (predicted)	2			[1.12]			1.07866
1383169_at	Rn.40381	---	5.3Kb at 5' side: leukemia inhibitory factor receptor	2						-1.08
1388354_at	Rn.76239	Ascc3l1	activating signal cointegrator 1 complex subunit 3-like 1	3						1.03
1385075_at	Rn.154291	Ccdc32	coiled-coil domain containing 32	3					-1.17
1371613_at	Rn.2097	Elmo2	engulfment and cell motility 2, ced-12 homolog (C. elegans)	3						-1.04
1373506_at	---	LOC687750	similar to early estrogen-induced gene 1 protein	3					[1.08]	1.02807
1383294_at	Rn.44471	Pdyn	prodynorphin	3				1.16
1384740_at	Rn.199433	Qsox2	quiescin Q6 sulfhydryl oxidase 2	3						1.08
1382855_at	---	RGD1305899	similar to Protein C20orf158 (predicted)	3					-1.28	-1.17
1381971_at	Rn.22446	Sox18	SRY-box containing gene 18	3						-1.06
1394953_at	Rn.202884	Spred1	sprouty protein with EVH-1 domain 1, related sequence	3						-1.08
1388753_at	Rn.4228	Sulf2	sulfatase 2	3						-1.04
1378052_at	---	---	0.4kb at 5' side of transmembrane 9 superfamily protein member 4	3						1.08
1390581_at	---	---	Transcribed locus	3					-1.17	[-1.09]
1384453_at	Rn.16322	---	CDNA clone IMAGE:7303447	3					[1.11]	1.04
1383790_at	Rn.164560	---	Transcribed locus, weakly similar to NP_001041376.1 hypothetical protein LOC361942 [Rattus norvegicus]	3						-1.04
1380143_at	Rn.165884	---	2kb at 5' side of similar to ionized calcium binding adapter molecule 2	3						1.09
1372003_at	Rn.17235	---	8kb at 3' side of similar to CG17660-PA	3						1.03
1373057_at	Rn.7646	---	1.4Kb at 3' side of ProSAPiP1 protein	3						1.07
1375404_at	Rn.98476	---	spermatid perinuclear RNA-binding protein	3	-1.17
1389548_at	Rn.17173	Adhfe1	alcohol dehydrogenase, iron containing, 1	5						1.06
1373302_at	Rn.6387	Asah3l	N-acylsphingosine amidohydrolase 3-like (predicted)	5						1.09
1369588_a_at	Rn.1658	Atpif1	ATPase inhibitory factor 1	5						1.02
1383077_at	Rn.3404	Bsdc1	BSD domain containing 1	5					[1.07]	1.03
1369788_s_at	Rn.93714	Jun	Jun oncogene	5						1.08
1374404_at	Rn.93714	Jun	Jun oncogene	5	1.18					[1.08]
1389528_s_at	Rn.93714	Jun	Jun oncogene	5	1.16
1370951_at	Rn.12038	Ppap2b	phosphatidic acid phosphatase type 2B	5	[1.14]					1.08
1374478_at	Rn.1992	RGD1305347	similar to RIKEN cDNA 2610528J11 (predicted)	5					1.22
1397241_at	---	RGD1306880	similar to hypothetical protein MGC47816 (predicted)	5						-1.06
1381847_at	Rn.162129	RGD1561413	Similar to BC021442 protein (predicted)	5					1.15
1391607_at	Rn.216753	RGD1566319	similar to Sestrin 2 (Hi95) (predicted)	5						-1.05252
1371943_at	Rn.4052	Stk40	serine/threonine kinase 40	5						-1.04
1373780_at	Rn.33830	Tspan1	tetraspanin 1	5				ND		1.06
1389049_at	Rn.154329	---	4.1 kb at 5' side of zinc finger protein HIT-10	5					[1.10]	1.04566
1374528_at	Rn.53900	---	regulator of G-protein signalling 3	5						1.05
1368814_at	Rn.2098	Aldh6a1	aldehyde dehydrogenase family 6, subfamily A1	6						1.06
1387224_at	Rn.11413	Dgkb	diacylglycerol kinase, beta	6						1.05
1376075_at	Rn.44440	Psen1	presenilin 1	6						-1.04
1373482_at	Rn.12033	Traf3	Tnf receptor-associated factor 3 (predicted)	6					[-1.14]	-1.06
1388821_at	Rn.162852	Trib2	tribbles homolog 2 (Drosophila)	6						-1.04
1369885_at	---	---	3.5kb at 3' side of deiodinase, iodothyronine, type II	6						-1.06
1377951_at	---	---	0.5kb at 3' side of similar to glutaredoxin 5	6						1.05
1398686_at	---	---	9.8kb at 5' side of rhoB gene	6						-1.12
1377030_at	Rn.199946	---	similar to cajalin 2 isoform a (predicted)	6		ND	ND		-1.03	-1.09
1374260_at	Rn.42127	---	4.9 kb at 5' side of similar to solute carrier family 24 (sodium/potassium/calcium exchanger), member 4	6					[1.18]	1.07
1389754_at	Rn.48808	---	4.4Kb at 3' side of deiodinase, iodothyronine, type II	6					[-1.16]	-1.1
1385568_at	Rn.88380	---	2.8kb at 3' side: deiodinase, iodothyronine, type II	6					-1.26
1392553_at	Rn.13813	Adamtsl5	ADAMTS-like 5 (predicted)	7	ND	-1.16	[-1.14]	ND	-1.25	-1.13
1389617_at	Rn.196088	Elk3	ELK3, member of ETS oncogene family (predicted)	7						-1.06
1391884_at	Rn.53943	F12	coagulation factor XII (Hageman factor)	7						-1.06
1372016_at	Rn.35886	Gadd45b	growth arrest and DNA-damage-inducible 45 beta	7		[-1.22]				-1.12	Activity dependent adult neurogenesis
1371420_at	Rn.162966	LOC494529	92Aa-Protein	7					[1.10]	1.05
1372562_at	Rn.140135	MGC94207	similar to RIKEN cDNA C030006K11	7					1.14	1.05
1368399_a_at	Rn.17112	Pgcp	plasma glutamate carboxypeptidase	7						1.05
1374344_at	Rn.107771	Prg-2	plasticity-related protein PRG-2	7		-1.12	-1.19		[-1.20]	-1.16
1368358_a_at	Rn.6277	Ptprr	protein tyrosine phosphatase, receptor type, R	7	2.22	2.47	2.17	2.42	1.98	2.24
1387017_at	Rn.33239	Sqle	squalene epoxidase	7					[-1.10]	-1.04
1372727_at	Rn.15045	---	0.6kb at 3' side of suppressor of cytokine signaling 2	7					[-1.12]	-1.06
1397112_at	Rn.171772	---	similar to Serine/threonine-protein kinase PCTAIRE-2 (PCTAIRE-motif protein kinase 2)	7			1.11		[1.12]	1.06
1375099_at	Rn.172235	---	63kb at 3' side of protein phosphatase 1H (PP2C domain containing) (predicted)	7						1.08
1393769_at	Rn.18294	---	0.22kb at 3' side of type II keratin Kb39	7						1.05
1376633_at	Rn.199244	---	47kb at 5' side of similar to Gamma-parvin	7						-1.06
1391128_at	Rn.32447	Bcl9l	B-cell CLL/lymphoma 9-like (predicted)	8						-1.07
1371607_at	Rn.91417	Mtap4	microtubule-associated protein 4	8					1.12
1370903_a_at	Rn.93910	Ndrg3	N-myc downstream regulated gene 3	8						-1.09
1373400_at	Rn.9742	Prkar2a	Protein kinase, cAMP dependent regulatory, type II alpha	8						-1.03
1377453_at	Rn.153173	RGD1309108	similar to hypothetical protein FLJ23554 (predicted)	8			[1.11]			1.06
1389023_at	Rn.23748	RGD1311563	similar to Oligosaccharyl transferase 3 CG7748-PA	8						-1.04
1395761_at	Rn.26859	Sema3b	Sema domain, immunoglobulin domain (Ig), short basic domain, secreted, (semaphorin) 3B	8			1.12			1.06
1388828_at	---	Sidt2	SID1 transmembrane family, member 2 (predicted)	8						-1.04
1383625_a_at	Rn.102011	Zfp259	zinc finger protein 259	8						-1.06
1382838_at	---	---	1.5Kb at 3' side: similar to COMM domain containing 4	8					[1.11]	1.06
1389127_at	---	---	3.0kb at 3' side of MAD homolog 3	8						1.07
1371986_at	Rn.144053	---	1.0kb at 5' side of acidic (leucine-rich) nuclear phosphoprotein 32 family, member A	8						1.03
1376464_at	Rn.167440	---	thymocyte protein thy28	8					1.10981	1.0168
1396439_at	Rn.173845	---	9.7kb at 3' side of 5 nucleotidase	8						-1.05551
1379149_at	Rn.62752	---	91kb at 5' side of neurotrimin	8		ND	ND			-1.09
1389196_at	Rn.24688	LOC681367	hypothetical protein LOC681367	9						-1.05
1377885_at	Rn.20787	LOC685203	hypothetical protein LOC685203	9					1.14
1376328_at	Rn.46856	RGD1310819	similar to putative protein (5S487) (predicted)	9						1.05
1378348_at	Rn.121539	RGD1561734	similar to KIAA1913 (predicted)	9				[-1.18]		-1.11
1390412_at	---	Slc40a1	solute carrier family 39 (iron-regulated transporter), member 1	9						-1.07
1387130_at	Rn.15324	Slc40a1	solute carrier family 39 (iron-regulated transporter), member 1	9						-1.07
1376395_at	Rn.161460	---	116kb at 3' side of a disintegrin and metalloprotease domain 23	9						-1.06
1381160_at	Rn.169977	---	0.4Kb at 5' side of similar to KIAA1913	9		[-1.17]				-1.13
1388926_at	Rn.17107	---	0.6Kb at 3' side of ectonucleotide pyrophosphatase/phosphodiesterase 5	9						1.03
1395644_at	Rn.15354	Abca8b	ATP-binding cassette, sub-family A (ABC1), member 8b (predicted)	10						1.06
1368182_at	Rn.33697	Acsl6	acyl-CoA synthetase long-chain family member 6	10						1.05
1368156_at	Rn.4851	Camkk1	calcium/calmodulin-dependent protein kinase kinase 1, alpha	10						1.05
1392172_at	Rn.145427	Ccl9	chemokine (C-C motif) ligand 9	10						-1.09
1385093_at	Rn.143962	RGD1565033	similar to hypothetical protein LOC284018 isoform b (predicted)	10						1.05
1378812_at	Rn.46017	RGD1565881	zinc finger protein 3	10	-1.24	-1.26	-1.27	-1.32	-1.26	-1.27
1394605_at	Rn.19152	RGD1566149	similar to CDNA sequence BC017647 (predicted)	10						-1.04
1368285_at	Rn.37473	Shbg	sex hormone binding globulin	10					[1.12]	1.05
1387656_at	Rn.32202	Slc4a1	solute carrier family 4 (anion exchanger), member 1	10		ND	ND		1.07	1.09
1398940_at	Rn.162027	Srrm2	serine/arginine repetitive matrix 2 (predicted)	10					1.11
1379677_at	Rn.19955	Tnfsf13	tumor necrosis factor (ligand) superfamily, member 13	10						-1.06
1388650_at	Rn.90996	Top2a	topoisomerase (DNA) 2 alpha	10						-1.09
1389662_at	Rn.162189	Wnk4	WNK lysine deficient protein kinase 4	10						1.07
1389181_at	Rn.6257	---	CDNA clone IMAGE:7383125, 2.7kb at 5' side of similar to Rap guanine nucleotide exchange factor (GEF) 6	10						1.05
1383180_at	Rn.4016	Ppp1r2	protein phosphatase 1, regulatory (inhibitor) subunit 2	11						1.06
1390165_at	Rn.7986	Prdm15	PR domain containing 15 (predicted)	11						-1.05
1379285_at	Rn.4244	Rtp4	receptor transporter protein 4 (predicted)	11				[-1.32]		-1.14
1392523_at	Rn.7967	Son	Son cell proliferation protein	11					[1.13]	1.06
1394643_at	Rn.174768	---	0.99kb at 5' side of similar to queuine tRNA-ribosyltransferase domain containing 1	11					[1.15]	1.07
1380499_at	Rn.33257	---	similar to bromodomain and WD repeat domain containing 1	11					-1.11
1374421_at	Rn.7043	Baz1b	bromodomain adjacent to zinc finger domain, 1B	12						1.04
1372891_at	Rn.19996	Cox19	COX19 cytochrome c oxidase assembly homolog (S. cerevisiae)	12	-1.22	-1.23	-1.21	-1.26	-1.23	-1.23
1390082_at	Rn.144667	Hip1	Huntingtin interacting protein 1	12						-1.08
1376016_at	Rn.102176	RGD1311660	similar to RIKEN cDNA 1110007L15 (predicted)	12						1.04
1374165_at	Rn.1366	RGD1565457	similar to Rasa4 protein (predicted)	12		ND	ND	ND		-1.08
1372051_at	Rn.104587	Rhbdd2	rhomboid domain containing 2	12						-1.04
1368391_at	Rn.9439	Slc7a1	solute carrier family 7 (cationic amino acid transporter, y+ system), member 1	12						-1.04
1395671_at	Rn.113318	Wbscr28	Williams-Beuren syndrome chromosome region 28 (human)	12						1.06
1392596_at	Rn.19996	---	1.9Kb at 5' side of similar to F45H11.5	12	[-1.13]					-1.11
1374299_at	Rn.107359	Dhx9	DEAH (Asp-Glu-Ala-His) box polypeptide 9 (predicted)	13						1.07
1368071_at	Rn.11802	Mosc2	MOCO sulphurase C-terminal domain containing 2	13						1.04
1378632_at	Rn.105913	Ppfia4	Protein tyrosine phosphatase, receptor type, f polypeptide (PTPRF), interacting protein (liprin), alpha 4	13					1.17
1380938_at	Rn.32539	Ripk5	receptor interacting protein kinase 5	13					1.14	1.05
1382222_at	Rn.25191	Tmem163	transmembrane protein 163	13					[-1.16]	-1.08
1390722_at	---	---	47 kb at 3' side of similar to prostate cancer associated protein 6	13						1.08713
1374164_at	Rn.39004	---	5.3 kb at 3' side of neurofascin	13						-1.06
1374440_at	Rn.102059	Hsd17b11	hydroxysteroid (17-beta) dehydrogenase 11	14						1.05
1367948_a_at	Rn.88869	Kdr	kinase insert domain protein receptor	14						-1.07706
1367695_at	Rn.241	Qdpr	quinoid dihydropteridine reductase	14	[1.12]		1.16	[1.13]	1.22	1.15
1392556_at	Rn.15243	Shroom3	shroom family member 3	14	ND			ND	-1.18	ND
1367501_at	Rn.2930	Srp72	signal recognition particle 72	14						1.03
1389128_at	Rn.57981	Wdfy3	WD repeat and FYVE domain containing 3 (predicted)	14						1.06
1380357_a_at	Rn.98569	---	3.8Kb at 3' side of leucine rich repeat containing 8 family, member C	14						-1.06
1368080_at	Rn.3504	Rgc32	response gene to complement 32	15						-1.06
1384415_at	Rn.17732	Sox7	SRY-box containing gene 7 (predicted)	15		ND	ND			-1.07
1382497_at	Rn.163725	---	12kb at 3' side of similar to Daxx-like protein CG9537-PA	15					[1.21]	1.11
1371117_at	Rn.170874	Adam32	a disintegrin and metallopeptidase domain 32	16			[1.15]			1.07
1376799_a_at	Rn.38637	Crlf1	cytokine receptor-like factor 1 (predicted)	16					[1.22]	1.13
1395512_at	Rn.38637	Crlf1_predicted	cytokine receptor-like factor 1 (predicted)	16						1.1
1376569_at	Rn.92653	Klf2	Kruppel-like factor 2 (lung) (predicted)	16						1.14
1393353_at	Rn.150783	RGD1304810	similar to 6430573F11Rik protein (predicted)	16						1.05
1373485_at	Rn.21162	RGD1561238	Similar to ring finger protein 122 homolog (predicted)	16				[-1.20]		-1.11
1371653_at	Rn.108199	Tpm4	Tropomyosin 4	16				[-1.15]		-1.08
1371729_at	Rn.1136	Ypel5	yippee-like 5 (Drosophila)	16						1.03
1392889_at	Rn.40320	---	4.4kb at 3' side of similar to Putative splicing factor, arginine/serine-rich 14	16						1.04
1377834_at	Rn.15650	Epc1	enhancer of polycomb homolog 1 (Drosophila) (predicted)	17						1.04
1368878_at	Rn.10780	Idi1	isopentenyl-diphosphate delta isomerase	17						-1.06
1369394_at	Rn.44433	Unc5a	unc-5 homolog A (C. elegans)	17			-1.45
1373533_at	---	---	300kb at 5' side of similar to DNA-directed RNA polymerase II largest subunit (RPB1)	17				[-1.11]		-1.05
1392618_at	Rn.153757	---	2.6kb at 3' side of similar to FERM domain containing 4A	17						-1.04
1381283_at	Rn.162186	---	similar to zinc finger protein 346	17					[1.12]	1.06
1390240_at	Rn.25146	---	54kb at 3' side of similar to Coiled-coil domain-containing protein 3 precursor	17						1.03
1394290_at	Rn.25146	---	500kb at 5' side of D123 gene product	17						1.06
1373181_at	Rn.199131	Afap1l1	actin filament associated protein 1-like 1	18						-1.06
1382868_at	Rn.203621	Sema6a	sema domain, transmembrane domain (TM), and cytoplasmic domain, (semaphorin) 6A (predicted)	18				[-1.09]		-1.06
1377344_at	---	---	334kb at 3' side of similar to zinc finger protein 608	18						1.06
1390052_at	---	---	3.45kb at 5' side of similar to mucosa associated lymphoid tissue lymphoma translocation gene 1 (predicted)	18				[1.12]	[1.20]	1.12
1377197_at	Rn.146957	---	4.2kbat 5' side of similar to E3 ubiquitin-protein ligase NEDD4-like protein (Nedd4-2)	18						1.04
1379588_at	Rn.17098	---	bridging integrator 1	18						-1.09
1379549_at	Rn.44903	---	3.2kb at 3' side: similar to ring finger protein 165	18						-1.08
1379056_at	Rn.163416	Dbndd1	dysbindin (dystrobrevin binding protein 1) domain containing 1	19						-1.06
1368443_at	Rn.62703	Efcbp2	EF hand calcium binding protein 2	19						1.05
1375912_a_at	Rn.144772	Galnt2	UDP-N-acetyl-alpha-D-galactosamine:polypeptide N-acetylgalactosaminyltransferase 2 (predicted)	19	[-1.10]					-1.05
1368020_at	Rn.10288	Mvd	mevalonate (diphospho) decarboxylase	19						-1.05
1368476_at	Rn.9678	Nr3c2	nuclear receptor subfamily 3, group C, member 2	19						1.05
1395985_at	Rn.16437	Spg7	spastic paraplegia 7 homolog (human)	19					-1.18
1398411_at	Rn.165150	---	---	19					1.19	1.08
1377201_at	Rn.169671	---	3.7kb at 5' side of RAB4A, member RAS oncogene family	19						1.05
1396801_at	Rn.199344	---	1.4kb at 3' side of similar to RAN binding protein 2	20		ND				1.07
1397274_at	Rn.23194	---	3.9kb at 5' side of similar to ubiquitin-conjugating enzyme E2G 2	20						1.06
1372796_at	Rn.7339	---	2.4kb at 5' side of similar to K+ channel tetramerization protein	20						1.03
1373630_at	Rn.38932	RGD1308257	Transcribed locus	N/A					1.12	[1.04]
1371123_x_at	---	---	Transcribed locus	N/A						-1.07
1373536_at	---	---	---	N/A					[1.16]	1.09
1388212_a_at	---	---	Transcribed locus	N/A						-1.08
1388213_a_at	---	---	Transcribed locus	N/A						-1.12
1378593_at	Rn.156344	---	Transcribed locus	N/A			[1.14]			1.07152
1390309_a_at	Rn.158124	---	---	N/A			[1.13]			1.06
1390021_at	Rn.199024	---	Transcribed locus	N/A				[-1.24]		-1.07
1377573_at	Rn.22441	Ca5b	carbonic anhydrase VB, mitochondrial	x						1.08314
1368955_at	Rn.72627	Cask	calcium/calmodulin-dependent serine protein kinase (MAGUK family)	x						-1.03525
1379676_a_at	Rn.163455	Dnase1l1	deoxyribonuclease 1-like 1	x						-1.03698
1375339_at	Rn.101845	Enth	enthoprotin	x						-1.03621
1382967_at	Rn.57243	Gpr64	G protein-coupled receptor 64	x						1.06592
1382453_at	Rn.64713	RGD1561261	Similar to Zinc finger protein ZIC 3 (Zinc finger protein of the cerebellum 3) (predicted)	x						-1.11314
1373335_at	Rn.15254	Zdhhc9	zinc finger, DHHC domain containing 9	x						-1.05871
1380946_at	Rn.2798	---	Transcribed locus	x						-1.04958

## Sheet: Table S3
Table S3: RMA data of significant probe sets identified by comparison of reciprocal congenic strains.
				Nucleus accumbens									Amygdala									Caudate Putamen									Frontal Cortex									Hippocampus									Average Brain Region
			Chr 4 location	iP vs P.NP				NP.P vs iNP					iP vs P.NP				NP.P vs iNP					iP vs P.NP				NP.P vs iNP					iP vs P.NP				NP.P vs iNP					iP vs P.NP				NP.P vs iNP					iP vs P.NP
Probe set	Symbol	UniGen	start	ratio of expression†	iP mean expression*	P.NP mean expression*	p-value**	ratio of expression †	NP.P mean expression*	iNP mean expression*	p-value**		ratio of expression†	iP mean expression*	P.NP mean expression*	p-value**	ratio of expression †	NP.P mean expression*	iNP mean expression*	p-value**		ratio of expression†	iP mean expression*	P.NP mean expression*	p-value**	ratio of expression †	NP.P mean expression*	iNP mean expression*	p-value**		ratio of expression†	iP mean expression*	P.NP mean expression*	p-value**	ratio of expression †	NP.P mean expression*	iNP mean expression*	p-value**		ratio of expression†	iP mean expression*	P.NP mean expression*	p-value**	ratio of expression †	NP.P mean expression*	iNP mean expression*	p-value**		ratio of expression†
1399134_at	LOC500054	Rn.138054	52233403	-1.13	718	810	4e-04	-1.1	871	949	0.1567		-1.13	819	929	1e-04	-1.13	687	776	0.0219		-1.06	787	836	0.0773	-1.06	712	757	0.1091		-1.07	870	935	0.0045	-1.18	794	930	0.0056		-1.13	663	748	3e-04	-1.21	694	841	2e-04		-1.1
1386777_at	LOC500054	Rn.138054	52233902	-1.1	585	645	0.0216	-1.32	366	461	0.085		-1.04	342	356	0.3153	-1.14	359	412	0.013		-1.05	352	370	0.3696	-1.12	289	324	0.0012		-1.1	370	410	0.0863	-1.19	327	389	0.0035		-1.19	427	505	0.0018	-1.29	352	451	4e-04		-1.1
1382865_at	Tsga14	Rn.162740	57564209	-1.13	1222	1381	3e-04	-1.02	1109	1137	0.8398		-1.06	820	866	0.0781	-1.1	895	966	0.3375		-1	688	690	0.9383	-1.07	663	709	0.1499		-1.05	606	637	0.2912	-1.03	719	742	0.4244		-1.11	614	682	0.0395	-1.08	684	746	0.4099		-1.07
1382409_at	Tsga14	Rn.162740	57565411	-1.06	272	288	0.2965	-1.16	352	401	0.1809		-1.06	283	299	0.235	-1.12	307	344	0.0018		-1.09	271	292	0.1412	-1.01	309	312	0.718		-1.09	201	219	0.0558	-1.08	285	305	0.1465		-1.04	198	207	0.1424	-1.06	312	336	0.5415		-1.07
1383828_at	Tsga13	Rn.204932	58118307	-1.45	47	68	0	-1.14	115	131	0.0113		-1.25	68	85	1e-04	-1.23	104	129	6e-04		-1.26	56	70	7e-04	-1.07	95	102	0.0955		-1.19	65	77	2e-04	-1.27	89	113	0		-1.57	58	90	0	-1.27	112	142	1e-04		-1.34
1369895_s_at	Podxl	Rn.162741	58611903	1	726	724	0.9629	1.12	810	714	0.2093		1.04	730	699	0.0992	-1.01	744	747	0.9174		1.03	811	791	0.3043	1.03	743	721	0.3775		1.05	801	762	0.0633	1.04	771	740	0.508		1.04	651	623	0.0608	1.12	691	611	0.0681		1.03
1378956_at	---	Rn.169275	59345128	2.16	154	72	0	1.48	126	84	4e-04		1.55	76	48	0	1.3	90	69	0.0029		2.28	187	82	0	1.34	101	75	0		1.73	103	59	0	1.39	86	61	7e-04		1.95	150	77	0	1.33	82	61	1e-04		1.91
1389291_at	Chchd3	Rn.106389	59891612	-1.06	2128	2256	0.0393	-1.16	1603	1855	0.0078		-1.09	1888	2059	0.001	-1.11	1941	2152	0.0166		-1.05	2062	2167	0.0347	-1.15	1475	1692	0.0035		-1.06	1916	2031	0.0054	-1.15	1788	2064	0.0018		-1.11	2175	2422	8e-04	-1.1	2033	2234	0.0131		-1.08
1378824_at	---	Rn.15216	61477931	1.09	700	645	0.0022	1.13	853	748	0.1041		1.06	977	919	0.0097	1.06	956	895	0.1688		1.09	816	747	0.0012	1.06	724	682	0.0565		1.1	940	854	0.0015	1.1	836	762	0.0257		1.03	693	676	0.3396	1.04	846	810	0.2282		1.07
1367734_at	Akr1b1	Rn.107801	61645437	1.22	3186	2625	0	1.1	3178	2879	0.004		1.12	2840	2526	0.0018	1.1	3312	2998	0.0113		1.25	2814	2248	0	1.21	2682	2221	0		1.27	3033	2385	0	1.29	3305	2564	0		1.16	3030	2615	0	1.13	3300	2919	0.0031		1.2
1395190_at	Akr1b10	Rn.8475	61768162	1.55	242	155	0	1.21	173	143	1e-04		1.28	185	144	0	1.1	200	182	0.0447		1.23	194	158	2e-04	1.36	205	151	0		1.21	209	172	2e-04	1.11	200	179	0.0619		1.34	188	139	0	1.13	177	157	0.0165		1.32
1382034_at	Akr1b10	Rn.8475	61768785	-1.41	223	310	1e-04	-1.09	269	288	0.3122		1.19	363	304	0	1.02	282	276	0.67		1.12	317	283	0.0066	1.08	289	267	0.0287		1.09	398	361	0.076	-1.17	297	349	0.0015		-1.17	247	289	0	-1.04	221	228	0.452		-1.02
1383551_at	Bpgm	Rn.204528	61870966	1.14	2134	1867	6e-04	-1.08	3134	3230	0.6088		1.12	2465	2198	1e-04	1.09	3326	3063	0.0186		1.1	2511	2273	1e-04	1.11	3101	2803	9e-04		1.13	2677	2360	0	1.16	3316	2864	3e-04		1.14	2304	2015	0	1.14	2943	2585	0.0111		1.13
1388544_at	Bpgm	Rn.204528	61887388	1.1	4752	4301	4e-04	1.07	3843	3605	0.0691		1.09	4439	4062	2e-04	1.08	4062	3763	0.0519		1.08	4478	4145	4e-04	1.07	3555	3323	0.0176		1.11	4714	4229	0	1.16	4860	4194	1e-04		1.1	4553	4131	1e-04	1.11	3967	3569	0.0095		1.1
1390042_at	Tmem140	Rn.38809	62259021	1.38	213	156	0	1.22	222	178	0.0498		1.21	177	147	0.02	1.29	195	150	0.0014		1.27	165	130	0	1.05	191	181	0.1448		1.14	141	124	0.0088	1.05	139	131	0.5621		1.11	194	174	0.0302	1.15	223	195	0.0044		1.22
1383598_at	Wdr91	Rn.158722	62265152	1.3	207	159	0	1.2	201	167	0.0026		1.33	248	186	0	1.26	217	172	1e-04		1.46	252	173	0	1.17	206	176	4e-04		1.47	287	196	0	1.24	224	180	5e-04		1.5	218	146	0	1.29	211	164	0		1.41
1378125_at	---	Rn.23313	62265960	1.46	231	158	0	1.17	791	674	0.0013		1.32	311	235	0	1.27	458	360	3e-04		1.42	295	208	0	1.31	878	666	0		1.35	352	261	0	1.24	432	347	0		1.42	274	194	0	1.27	465	368	0		1.4
1373746_at	Wdr91	Rn.158722	62266684	-1.3	288	374	0	-1.07	271	286	0.3963		-1.21	323	389	0	-1.07	400	428	0.1662		-1.18	406	480	3e-04	-1.23	302	370	0		-1.2	401	483	0	-1.13	384	435	0.0028		-1.26	358	450	0	-1.15	390	446	0.0097		-1.23
1373190_at	Cnot4	Rn.203387	62437688	1.02	506	498	0.4747	1.11	1169	1006	0.3843		1	697	697	0.9791	1.07	916	855	0.0533		1.03	705	687	0.2349	1.03	899	873	0.2351		1.02	812	793	0.217	1.05	918	877	0.1748		1.07	611	570	0.0236	1.13	953	846	0.0653		1.03
1388441_at	LOC689574	Rn.64564	62671326	1.02	1369	1337	0.3651	-1.05	1682	1763	0.2504		-1.1	1518	1668	0.0062	-1.01	1564	1581	0.8202		-1.04	1455	1506	0.1683	-1.1	1380	1515	0.0124		-1.05	1339	1413	0.0087	-1.09	1384	1510	0.0334		-1.08	1308	1412	0.0059	-1.09	1439	1568	0.0554		-1.05
1377890_at	---	Rn.41920	62674098	1.22	454	374	0	1.31	448	333	0.0202		1.17	423	360	0	1.49	423	284	0		1.19	442	371	3e-04	1.16	420	361	7e-04		1.16	457	393	0	1.35	395	289	1e-04		1.14	404	355	3e-04	1.26	404	322	0.0225		1.18
1392510_at	Fam180a	Rn.23539	62729243	1.78	551	310	0	1.45	535	377	0.0049		1.22	356	292	0.0013	1.49	417	274	0.0073		1.08	173	161	0.1042	1.07	212	199	0.1576		1.13	280	248	0.0814	1.12	395	351	0.2107		1.15	189	163	0.004	1.26	239	187	0.0429		1.25
1391721_at	---	Rn.19506	63915223	-2.91	59	176	0	-1.33	112	149	0		-1.55	44	68	0	-1.66	63	105	0		-1.88	59	110	0	-1.36	89	122	0		-1.82	65	119	0	-2.03	65	132	0		-1.71	41	70	0	-1.59	62	98	0		-1.92
1379480_at	Dgki	Rn.52190	64207201	1.23	505	410	0	1.17	673	578	0.0013		1.13	434	383	2e-04	1.15	526	456	0.0188		1.25	569	454	0	1.26	1086	860	0		1.17	433	368	6e-04	1.26	563	446	1e-04		1.26	510	404	0	1.09	544	502	0.0352		1.21
1395107_at	Dgki	Rn.211598	64651899	-1.15	644	744	0.0038	1.13	311	274	0.0525		-1.02	254	261	0.6137	1.02	213	211	0.7312		-1.01	511	520	0.8492	1.04	237	227	0.387		1.01	257	255	0.8177	-1.01	189	191	0.7884		1.1	548	497	0.0329	1.14	185	163	0.0159		-1.01
1393410_at	---	Rn.19100	75440855	1.09	1053	966	0.0282	1.09	1158	1068	0.2163		1	642	641	0.9562	-1.14	712	809	0.0041		1.03	667	648	0.5447	1.04	603	582	0.3752		-1.09	424	462	0.0348	-1.12	495	552	0.0599		1.02	741	725	0.6596	-1.03	808	844	0.6435		1.01
1390393_at	---	Rn.203463	75444947	-1.01	3021	3056	0.6493	1.02	3260	3170	0.8056		-1.08	2586	2787	0.0119	-1.16	2089	2412	0.003		-1.03	2714	2796	0.2635	-1.06	2433	2570	0.1336		-1.16	2300	2668	0	-1.24	1843	2273	0		-1.03	2298	2374	0.1286	-1.14	2092	2407	0.0471		-1.06
1370007_at	Pdia4	Rn.39305	75929249	1.24	900	727	0	1.1	743	663	0.3513		1.34	606	456	0	1.22	825	673	5e-04		1.36	517	379	2e-04	1.2	641	535	0		1.14	489	430	0.0181	1.23	642	522	0.0024		1.06	784	739	0.0644	1.13	789	702	0.0211		1.22
1397447_at	Zfp398	Rn.141456	76001089	-1.08	35	38	0.1176	-1.04	53	55	0.3298		-1.04	43	44	0.2586	-1.1	43	47	0.0421		-1.06	37	39	0.1142	-1	47	48	0.9072		-1.04	43	44	0.2627	1.01	38	38	0.7906		-1.04	31	32	0.2379	1.01	49	49	0.8765		-1.05
1380094_a_at	Zfp212	Rn.204902	76061476	1.3	32	24	0	1.16	76	66	0.001		1.22	65	53	0	1.1	57	52	0.0918		1.43	75	52	0	1.14	83	73	1e-04		1.21	47	39	3e-04	1.16	62	54	0.0019		1.28	39	31	0	1.12	61	54	0.0142		1.29
1390625_at	RGD1304879	Rn.40681	76092682	1.27	314	248	0	1.29	351	272	0		1.43	474	331	0	1.36	354	259	1e-04		1.46	489	336	0	1.19	410	345	5e-04		1.33	440	330	0	1.21	354	293	4e-04		1.3	235	181	0	1.29	363	283	1e-04		1.36
1377600_at	Znf777	Rn.20401	76142744	1.07	431	404	0.0369	-1.03	552	566	0.581		1.08	703	653	0.0119	1.09	527	484	0.0645		1.03	589	566	0.642	1.1	752	685	0.0045		1.09	672	614	0.0035	1.09	494	451	0.0345		1.13	479	424	3e-04	1.09	449	412	0.0212		1.08
1375914_at	Krba1	Rn.3134	76498599	-1.07	422	452	0.0174	1.1	373	332	0.2548		-1.04	438	454	0.113	-1.08	254	273	0.0711		-1.06	433	459	0.0345	-1.06	353	375	0.0903		-1.07	357	381	0.033	-1.03	197	204	0.4185		-1.05	273	287	0.1438	-1.08	274	297	0.1327		-1.06
1371691_at	Rarres2	Rn.28532	76659506	1.12	1920	1718	0.053	-1.1	1459	1608	0.2647		-1.14	1344	1531	0.0422	1	1457	1432	0.9997		-1.01	1182	1193	0.7398	-1.05	844	879	0.4012		-1.16	1033	1201	0.0065	-1.2	1314	1554	0.0725		-1.23	981	1210	0	-1.21	1081	1333	0.0748		-1.08
1376401_at	RGD1561107	Rn.7709	76690660	1.16	1998	1726	0.001	1.13	1949	1722	0.002		1.12	2189	1952	7e-04	1.09	1872	1709	0.0737		1.18	2447	2072	0	1.13	2013	1776	9e-04		1.19	1940	1633	0	1.13	1683	1490	0.0049		1.13	1763	1565	1e-04	1.12	1678	1496	0.0432		1.15
1382755_at	Tra2a	Rn.201655	77388208	-1.13	1940	2184	0.0015	-1.14	3145	3070	0.6663		1.11	2228	1997	0.0213	1.16	2797	2439	0.0544		1.11	2724	2429	0.1323	1.4	3260	2322	0		1.07	2143	2002	0.1546	1.23	3886	3084	0.0512		1.13	1543	1363	0.0233	1.32	3341	2540	0.0018		1.06
1387154_at	Npy	Rn.9714	78038012	-1.06	3839	4098	0.1487	1.11	4658	4304	0.3696		-1.04	2702	2810	0.4509	-1.19	3570	4188	0.0594		-1.08	4189	4528	0.0236	-1.05	4512	4744	0.0822		-1.11	3527	3913	0.0154	-1.11	4316	4792	0.0071		-1.09	2173	2376	0.0452	-1.14	2709	3177	0.3251		-1.08
1380062_at	Mpp6	Rn.49269	78392300	1.03	1987	1945	0.6835	-1.06	827	863	0.635		1.02	727	712	0.5586	1.01	1093	1085	0.8753		1.06	1215	1154	0.3099	1.02	1058	1036	0.7019		1.07	831	776	0.0636	1.01	819	812	0.8164		1.13	2247	1984	0.0431	1.21	1272	1052	0.0171		1.06
1383324_at	Mpp6	Rn.49269	78421448	1.1	1214	1105	0.038	1.02	1286	1262	0.7949		1.01	975	965	0.7502	1.1	1157	1055	0.0491		1.06	1263	1198	0.1013	1.08	1276	1183	0.0522		1.11	1057	955	3e-04	1.14	1124	985	0.0029		1.1	1248	1140	0.0019	1.18	1330	1121	0.0016		1.07
1397419_at	Mpp6	Rn.49269	78424123	1.12	796	709	0.0249	-1.02	682	697	0.7145		-1.02	734	750	0.6303	1.12	799	715	0.0989		1.07	594	558	0.095	1.11	629	568	0.029		1.18	530	451	0	1.16	502	435	0.0018		1.14	791	696	6e-04	1.19	725	608	0.0019		1.09
1397949_at	---	Rn.208519	78424875	1.16	402	346	0.0039	1.04	240	230	0.6544		-1	288	288	0.9628	1.08	249	230	0.0932		1.07	340	320	0.1336	1.11	218	196	0.1576		1.15	257	224	0.0021	1.12	209	186	0.0078		1.15	450	392	0.002	1.15	295	259	0.04		1.1
1398627_at	---	Rn.203017	78427347	1.05	574	547	0.2596	1.06	504	462	0.6285		-1.01	489	495	0.7194	1.02	399	391	0.5302		1.04	617	592	0.1776	1.06	541	511	0.08		1.09	545	497	0.001	1.12	463	413	0.0026		1.07	803	752	0.0275	1.14	573	504	0.0049		1.05
1384136_at	Osbpl3	Rn.205820	78521748	-1.09	466	513	0.1541	1.03	474	460	0.5371		-1.06	357	379	0.3743	-1.1	375	411	0.1471		-1.15	409	469	0.0082	-1.04	509	528	0.2478		-1.15	629	722	0.0097	-1.09	759	824	0.1093		-1.12	420	470	0.007	-1.17	466	547	0.0097		-1.11
1378543_at	Hnrnpa2b1	Rn.219342	79695908	-1.26	825	1036	0	-1.18	691	809	0.0408		-1.31	803	1056	0	-1.24	554	684	0.002		-1.19	820	979	1e-04	-1.27	520	659	0		-1.17	709	831	9e-04	-1.35	427	573	1e-04		-1.16	834	968	0.0024	-1.18	576	682	0.0045		-1.22
1371395_at	Cbx3	---	79708506	-1.04	8310	8604	0.1483	1	7575	7538	0.9814		-1.07	7427	7952	0.0047	-1.07	7033	7549	0.1098		-1.05	7402	7755	0.0212	-1.06	6029	6381	0.0569		-1.04	7450	7728	0.0459	-1.04	6554	6836	0.202		-1.03	8830	9064	0.2947	-1.02	7089	7243	0.3883		-1.04
1379275_at	Snx10	Rn.44192	79836488	1.67	2222	1343	0	-1.05	1504	1214	0.9039		2.18	1098	508	0	1.41	1457	1041	0		2.02	1103	553	0	1.55	1405	912	0		1.94	1133	595	0	1.62	1344	829	0		1.69	2264	1347	0	1.57	1554	1022	0.0013		1.89
1383585_s_at	Snx10	Rn.203366	79853801	-1.08	4384	4745	0.1335	-1.03	3807	3884	0.7017		-1.1	3645	4021	0.0035	-1.2	3079	3721	0.0205		-1.08	3435	3701	0.0976	-1.14	3189	3622	0.0118		-1.12	3589	4028	3e-04	-1.11	3375	3742	0.1062		-1.06	4770	5078	0.0773	-1.01	3345	3379	0.8538		-1.09
1377198_at	---	Rn.12934	80148054	-1.16	426	495	3e-04	-1.12	599	674	0.0507		-1.23	422	520	0	-1.29	402	515	0.0027		-1.03	407	419	0.416	-1.13	490	550	0.0399		-1.1	255	282	0.0254	-1.07	269	287	0.0537		-1.1	309	339	3e-04	-1.24	274	340	0.0046		-1.12
1369979_at	Skap2	Rn.162747	80149806	-1.11	481	533	0.0077	-1.06	616	658	0.3664		-1.2	535	638	2e-04	-1.24	506	616	0.0273		1.01	575	571	0.8714	-1.09	538	586	0.0373		-1.03	332	343	0.3726	-1.15	278	319	0.0143		-1.05	361	382	0.1121	-1.08	384	416	0.2933		-1.07
1388118_at	Hibadh	Rn.73	80850297	-1.01	4095	4117	0.8089	-1.04	3308	3438	0.2216		-1.07	3929	4203	0.0185	1	3233	3225	0.9587		-1.06	3702	3920	0.0115	-1.06	2879	3049	0.0324		-1.05	3994	4208	0.0125	-1.08	3221	3465	0.0615		-1.05	4117	4342	0.0365	-1.01	3344	3387	0.6758		-1.05
1378742_at	LOC682099	Rn.161004	81389574	1.92	610	326	0	1.56	429	272	5e-04		2.05	625	307	0	1.65	601	361	0		1.83	724	402	0	1.35	337	250	0		2.11	561	270	0	1.75	609	348	0		1.85	590	322	0	1.68	566	339	0		1.95
1379629_at	---	Rn.156475	82035995	-1.4	219	308	0	-1.37	387	519	0.0129		-1.38	162	225	6e-04	-1.39	178	250	0.0024		-1.41	221	311	0	-1.21	344	417	1e-04		-1.34	176	235	0	-1.28	198	252	0.002		-1.42	230	327	0	-1.29	245	316	1e-04		-1.39
1394833_at	---	Rn.163688	82679035	-1.04	2336	2426	0.29	-1.24	1947	2306	0.295		-1.12	1111	1239	0.0129	-1.12	969	1096	0.1899		1.08	2112	1956	0.1127	-1.01	1889	1916	0.9028		-1.08	1011	1085	0.1237	-1.01	795	804	0.7781		-1.06	1251	1325	0.0677	-1.09	975	1099	0.3978		-1.04
1370648_a_at	Wipf3	Rn.11272	82823008	-1.01	2818	2842	0.7842	1.01	2860	2834	0.9245		1.01	2438	2408	0.6498	1.17	2491	1962	0.3321		1.11	3373	3043	0.0161	1.13	3071	2708	0.0239		-1.01	1514	1524	0.8006	1.12	1314	1177	0.0279		1	5719	5713	0.957	-1.08	4846	5150	0.6792		1.02
1392541_at	Ggct	Rn.129060	83801934	-1.28	629	800	0	-1.11	415	402	0.6264		-1.34	540	722	0	-1.17	398	459	0.1081		-1.33	502	668	0	-1.33	359	478	0		-1.26	580	733	0	-1.25	362	451	0.0032		-1.18	552	652	0.0036	-1.08	393	421	0.5284		-1.28
1398107_at	Ggct	Rn.129060	83801983	-1.02	159	162	0.566	1.12	103	89	0.2746		-1.1	106	116	0.0458	-1.09	73	79	0.1076		-1.15	117	134	0.0078	1.02	69	68	0.5625		-1.17	102	120	0.0027	-1.04	68	70	0.4077		-1.06	121	128	0.2595	1.01	66	65	0.8419		-1.1
1394973_at	Pde1c	Rn.211306	84969726	1.08	148	137	0.1097	1.09	306	283	0.2675		1.14	95	84	0.0119	-1.03	90	92	0.4498		1.37	159	116	0	1.1	102	92	0.0177		1.02	63	62	0.7082	-1.01	74	74	0.9211		-1.02	96	98	0.554	-1.01	68	71	0.9569		1.11
1375640_at	Fkbp9	Rn.105976	85865491	1.23	1787	1450	0.0073	1.04	2194	2078	0.6355		-1.05	1628	1720	0.4278	1.3	2061	1593	0.0042		1.07	1167	1092	0.185	1.08	1521	1406	0.0601		1.15	1830	1606	0.017	1	1564	1563	0.9655		1.02	2069	2032	0.5313	1.05	2080	1973	0.3114		1.08
1388493_at	Ecop	Rn.154707	87186143	-1.04	3703	3856	0.1174	-1.01	3585	3583	0.9041		-1.05	3836	4050	0.0584	-1.08	3373	3645	0.1407		-1.11	3284	3663	4e-04	-1.05	3168	3342	0.0705		-1.1	4154	4566	8e-04	-1.08	4114	4455	0.0328		-1.05	3305	3469	0.0201	-1.05	2930	3092	0.23		-1.07
1396215_at	---	Rn.20423	87258538	-1.07	282	301	0.0342	-1.11	357	395	0.0448		1.01	330	328	0.7588	-1.02	374	382	0.6561		-1.14	283	322	0.0011	-1.12	315	353	0.0118		-1.03	299	309	0.3022	-1.05	462	485	0.2419		-1.08	319	345	0.0496	-1.06	364	385	0.2186		-1.06
1394939_at	Ppm1k	Rn.164392	87366350	-2.05	226	472	0	-2.25	282	602	2e-04		-1.74	98	174	0	-2.67	204	544	0		-2.39	99	235	0	-2.08	274	574	0		-2.79	108	304	0	-2.66	208	541	0		-1.86	179	332	0	-2.02	209	441	2e-04		-2.13
1392921_at	Ppm1k	Rn.164392	87390304	-1.21	177	213	3e-04	-1.19	206	244	0.0016		-1.07	157	168	0.016	-1.15	126	145	0.0275		-1.15	177	204	0.0027	-1.07	227	244	0.0288		-1.12	216	242	0.0045	-1.18	148	174	0.0013		-1.14	121	137	6e-04	-1.11	133	148	0.0478		-1.14
1388778_at	---	Rn.17629	87392455	-1.27	1547	1963	0	-1.13	1480	1612	0.271		-1.27	1589	2008	0	-1.31	1328	1717	0.0011		-1.22	1567	1915	0	-1.25	1243	1553	0		-1.18	1914	2258	0	-1.28	1735	2222	0		-1.22	1212	1476	0	-1.23	1270	1555	0.0032		-1.23
1367977_at	Snca	Rn.1827	89613738	-1.04	8279	8576	0.4607	-1.04	8176	8561	0.4487		1.03	9798	9566	0.5039	-1.06	10248	10941	0.4431		-1.12	9947	11127	1e-04	-1.08	9308	10034	0.0308		-1.1	9480	10440	7e-04	-1.1	9081	9948	0.0463		1.07	12393	11593	0.0174	1.04	11197	10759	0.4692		-1.03
1385271_at	RGD1565731	Rn.148832	90765750	-1.05	61	63	0.3811	-1.01	161	163	0.7422		-1.02	71	72	0.5052	1.03	82	80	0.5722		-1.09	85	93	0.0305	-1.01	149	151	0.6214		-1.03	83	85	0.182	-1	84	85	0.8784		-1.2	71	85	3e-04	-1.06	112	118	0.3282		-1.08
1391945_at	---	Rn.210095	92710381	2.37	296	127	0	1.51	101	66	0		2.01	92	45	0	1.31	63	49	0		2.61	142	53	0	1.56	106	67	0		1.54	50	32	0	1.22	46	37	0.0051		1.88	109	58	0	1.25	49	39	0.0018		2.05
1393607_at	Grid2	Rn.204738	94054952	-1.13	646	729	0.0019	-1.01	587	593	0.9336		-1.27	474	600	0	-1.3	420	533	0.0231		-1.02	810	829	0.5134	-1.06	620	655	0.2912		-1.17	485	565	0.0019	-1.08	341	368	0.0655		-1.12	410	460	0.0061	-1.24	254	318	0.1597		-1.14
1386869_at	Actg2	Rn.958	117732485	1.07	46	44	0.4015	1.03	61	60	0.4972		1.03	33	32	0.2135	1.04	50	48	0.3976		-1.01	28	29	0.8368	1.01	46	45	0.6973		1.03	35	34	0.3121	-1.01	43	43	0.834		-1.06	19	20	0.0421	-1.03	43	44	0.4513		1.01
1379610_at	---	Rn.64135	119335104	-1	150	149	0.95	1.02	150	145	0.8336		1.19	163	136	0.0049	1.32	139	106	2e-04		-1.03	84	86	0.7277	-1.01	87	87	0.8777		1.14	211	185	0.0225	1.06	134	126	0.1646		1.24	211	170	2e-04	1.06	127	120	0.3973		1.1
1376481_at	Adamts9	Rn.162758	126996606	1.16	295	255	6e-04	1.03	401	379	0.7981		1.09	526	484	0.0717	1.29	500	399	0.0506		1.27	284	224	0	1.09	312	286	0.0332		1.22	226	186	5e-04	1.08	183	169	0.1914		1.3	360	278	0	1.3	415	321	0.001		1.2
1376747_at	---	Rn.201797	127956069	1	783	781	0.9698	1.03	769	746	0.5597		-1.11	1023	1130	0.0021	-1.18	832	969	0.1221		-1.2	598	719	5e-04	-1.13	841	946	0.0157		-1.25	703	880	0	-1.12	778	869	0.0102		1.06	537	509	0.1206	1	579	564	0.9892		-1.09
1381871_at	NA	Rn.201838	127957327	-1.05	1867	1942	0.4033	1.84	1526	798	2e-04		1.21	2038	1681	0.0048	1.16	1249	1021	0.3679		1.19	1446	1220	0.0034	1.1	948	850	0.1279		1.28	1547	1197	0.0013	1.49	1256	820	7e-04		1.31	1568	1196	0	1.44	940	635	0.0054		1.18
1384504_at	Magi1	Rn.95239	127958552	1.05	412	389	0.2553	1.37	349	253	0.0014		1.15	522	456	4e-04	1.05	408	381	0.6187		1.08	372	344	0.0616	1.19	341	286	3e-04		1.16	473	408	2e-04	1.17	481	411	0.0029		1.2	317	264	1e-04	1.13	289	251	0.2078		1.13
1397438_at	Magi1	Rn.95239	128095133	1.12	176	157	0.0641	1.02	432	418	0.8237		1.26	190	150	6e-04	1.01	300	297	0.8468		1.17	172	147	0.0024	1.07	467	435	0.0382		1.1	180	163	0.0337	-1.01	290	294	0.718		1.26	210	166	3e-04	1.02	277	270	0.6061		1.18
[truncated: 7 more columns]
